# Supplementary material for: The Effectiveness and Toxicity of Frameless CyberKnife Based Radiosurgery for Parkinson’s Disease—Phase II Study
Source: Biomedicines. 2023 Jan 20;11(2):288. doi: 10.3390/biomedicines11020288 (PMC9952894; doi:10.3390/biomedicines11020288)
Supplement: Supplementary file 1 [file biomedicines-11-00288-s001.zip]

Archive with 1 entries (1 files):
- biomedicines-2130743-supplementary.pdf
